# Supplementary material for: Genome-wide identification of genes involved in the positive and negative regulation of acetic acid-induced programmed cell death in Saccharomyces cerevisiae
Source: BMC Genomics. 2013 Nov 28;14(1):838. doi: 10.1186/1471-2164-14-838 (PMC4046756; doi:10.1186/1471-2164-14-838)
Supplement: Supplementary file 3 — Additional file 3: Genes whose deletion renders cells more resistant (indicated as +) or more sensitive (indicated as -) to acetic acid-induced programmed cell death, organized according to their biological functions under the functional categories of GO and MIPS indexes. (XLSX 156 KB) [file 12864_2013_5541_MOESM3_ESM.xlsx]

## Sheet: Folha2
Legend
+	resistant
-	sensitive
Resistant mutants
Gene	ORF name	Screening result	Individual Test
Acetylation
ACS1	YAL054C	+
DOT6	YER088C	+
ECM5	YMR176W	+
FPR4	YLR449W	+
HEL2	YDR266C	+
HFI1	YPL254W	+
HHT2	YNL031C	+
HIR2	YOR038C	+
HIR3	YJR140C	+
HOS1	YPR068C	+
HOS2	YGL194C	+
HOS4	YIL112W	+
HST1	YOL068C	+
HST4	YDR191W	+
HTA1	YDR225W	+
MRM2	YGL136C	+
NAT4	YMR069W	+
PGD1	YGL025C	+
RFM1	YOR279C	+
RPD3	YNL330C	+
RTF1	YGL244W	+
SAS4	YDR181C	+
SAS5	YOR213C	+
SDS3	YIL084C	+
SET3	YKR029C	+	+
SIF2	YBR103W	+
SNT1	YCR033W	+
SPP1	YPL138C	+
SPT10	YJL127C	+
SPT2	YER161C	+
STB2	YMR053C	+
TRM1	YDR120C	+
TRM12	YML005W	+
TRM3	YDL112W	+
TRM8	YDL201W	+
YNG1	YOR064C	+
YTA7	YGR270W	+
Ammonium, amino acid and vitamin metabolism
AAP1	YHR047C	+
AAT2	YLR027C	+
ADE16	YLR028C	+
ADE5,7	YGL234W	+
ADI1	YMR009W	+
AGX1	YFL030W	+
ALD3	YMR169C	+
ALT2	YDR111C	+
ARG3	YJL088W	+
ARO1	YDR127W	+
ARO10	YDR380W	+
ARO2	YGL148W	+
ARO3	YDR035W	+
ARO4	YBR249C	+
ARO8	YGL202W	+
ARO9	YHR137W	+
BAP2	YBR068C	+
BAP3	YDR046C	+
BAT2	YJR148W	+
BIO2	YGR286C	+
BIO3	YNR058W	+
BIO5	YNR056C	+
BNA2	YJR078W	+
BNA3	YJL060W	+
BNA4	YBL098W	+
BNA7	YDR428C	+
CAN1	YEL063C	+
CAR1	YPL111W	+
CAR2	YLR438W	+
CPA1	YOR303W	+
DSD1	YGL196W	+
FAU1	YER183C	+
GAP1	YKR039W	+
GCN1	YGL195W	+
GDH1	YOR375C	+
GDH2	YDL215C	+
GLT1	YDL171C	+
HIS2	YFR025C	+
HIS3	YOR202W	+
HIS4	YCL030C	+
HIS6	YIL020C	+
HIS7	YBR248C	+
HOM3	YER052C	+
HOM6	YJR139C	+
IDH2	YOR136W	+
ILV1	YER086W	+
IMD3	YLR432W	+
ISF1	YMR081C	+
LAP2	YNL045W	+
LEU1	YGL009C	+
LEU4	YNL104C	+
LEU9	YOR108W	+
LYP1	YNL268W	+
LYS1	YIR034C	+
LYS2	YBR115C	+
LYS4	YDR234W	+
LYS9	YNR050C	+
MDE1	YJR024C	+
MET1	YKR069W	+
MET14	YKL001C	+
MET2	YNL277W	+
MET7	YOR241W	+
MEU1	YLR017W	+
MUP1	YGR055W	+
PDC5	YLR134W	+
PDC6	YGR087C	+
PET18	YCR020C	+
PPQ1	YPL179W	+
PRO2	YOR323C	+
PRS5	YOL061W	+
RGI1	YER067W	+
SAM1	YLR180W	+
SER2	YGR208W	+
SER3	YER081W	+
SER33	YIL074C	+
SFA1	YDL168W	+
SFM1	YOR021C	+
SHM2	YLR058C	+
SPE3	YPR069C	+
SRY1	YKL218C	+
STE13	YOR219C	+
STR2	YJR130C	+
THI21	YPL258C	+
THI22	YPR121W	+
THI3	YDL080C	+
THR1	YHR025W	+
THR4	YCR053W	+
TMT1	YER175C	+
TRP2	YER090W	+
URA2	YJL130C	+
URA5	YML106W	+
URK1	YNR012W	+
UTR4	YEL038W	+
YBR139W	YBR139W	+
YNL234W	YNL234W	+
YOR302W	YOR302W	+
Autophagy
ATG1	YGL180W	+
ATG12	YBR217W	+
ATG13	YPR185W	+
ATG16	YMR159C	+
ATG17	YLR423C	+
ATG18	YFR021W	+
ATG19	YOL082W	+
ATG2	YNL242W	+
ATG23	YLR431C	+
ATG26	YLR189C	+
ATG29	YPL166W	+
ATG5	YPL149W	+
ATG31	YDR022C	+	+
ATG32	YIL146C	+
GTR2	YGR163W	+
MEH1	YKR007W	+
TAX4	YJL083W	+
UTH1	YKR042W	+
VBA4	YDR119W	+
VPS30	YPL120W	+
Carbohydrate metabolism
ADH2	YMR303C	+
ADH4	YGL256W	+
ADH5	YBR145W	+
AMS1	YGL156W	+
APP1	YNL094W	+
ARA2	YMR041C	+
EMI5	YOL071W	+
ENO1	YGR254W	+
ERG6	YML008C	+
GAL1	YBR020W	+
GAL7	YBR018C	+
GCY1	YOR120W	+
GID8	YMR135C	+
GIP2	YER054C	+
GLC3	YL011W	+
GLG1	YKR058W	+
GLK1	YCL040W	+
GND2	YGR256W	+
GPM3	YOL056W	+
HXK1	YFR053C	+
HXK2	YGL253W	+
ICL1	YER065C	+
IDP2	YLR174W	+	+
IGD1	YFR017C	+
IMA1	YGR287C	+
IMA5	YJL216C	+
KGD2	YDR148C	+
LAT1	YNL071W	+
MAL12	YGR292W	+
MDH2	YOL126C	+
NIT3	YLR351C	+
NSG1	YHR133C	+
OSM1	YJR051W	+
PCK1	YKR097W	+
PCL6	YER059W	+
PDA1	YER178W	+
PFK2	YMR205C	+
PGM2	YMR105C	+
PIG2	YIL045W	+
PYC1	YGL062W	+
PYK2	YOR347C	+
REG1	YDR028C	+
REG2	YBR050C	+
RPE1	YJL121C	+
SGA1	YIL099W	+
TAL1	YLR354C	+
TDH3	YGR192C	+
YCH1	YGR203W	+
YER134C	YER134C	+
YGL039W	YGL039W	+
YJR096W	YJR096W	+
YMR099C	YMR099C	+
YPL113C	YPL113C	+
cell death
ATP5	YDR298C	+
COX6	YHR051W	+
COX8	YLR395C	+
FYV10	YIL097W	+
INH1	YDL181W	+
MCA1	YOR197W	+
NDI1	YML120C	+	+
PEP4	YPL154C	+	+
PIN3	YPR154W	+
QCR7	YDR529C	+
QCR8	YJL166W	+
RNY1	YPL123C	+
SNL1	YIL016W	+
STE20	YHL007C	+
STM1	YLR150W	+
TIM18	YOR297C	+
UBX6	YJL048C	+
WWM1	YFL010C	+
YMR074C	YMR074C	+
YSP2	YDR326C	+
Cell cycle
ACM1	YPL267W	+
ADY4	YLR227C	+
AMA1	YGR225W	+
ASE1	YOR058C	+
BAR1	YIL015W	+
BFR1	YOR198C	+
BIM1	YER016W	+
BIT61	YJL058C	+
BNI5	YNL166C	+
BUB2	YMR055C	+
BUB3	YOR026W	+
CDH1	YGL003C	+	+
CIN8	YEL061C	+
CLB1	YGR108W	+
CLB3	YDL155W	+
CLG1	YGL215W	+
CLN1	YMR199W	+
CNM67	YNL225C	+
DBF20	YPR111W	+
DNL4	YOR005C	+
DYN1	YKR054C	+
DYN3	YMR299C	+
FIN1	YDR130C	+
HFM1	YGL251C	+
HOP1	YIL072W	+
IBD2	YNL164C	+
IDS2	YJL146W	+
IGO2	YHR132W-A	+
IME2	YJL106W	+
JNM1	YMR294W	+
KCC4	YCL024W	+
KIN4	YOR233W	+
KIP2	YPL155C	+
KIP3	YGL216W	+
LRS4	YDR439W	+
MAD1	YGL086W	+
MAM1	YER106W	+
MDS3	YGL197W	+
MEK1	YOR351C	+
MPC54	YOR177C	+
MRC1	YCL061C	+
MSC3	YLR219W	+
MSC6	YOR354C	+
MSC7	YHR039C	+
MSH5	YDL154W	+
NAM8	YHR086W	+
NIP100	YPL174C	+
NKP1	YDR383C	+
NOP13	YNL175C	+
YDR026C	YDR026C	+
YNL078W	YNL078W	+
PCH2	YBR186W	+
PMD1	YER132C	+
RAD17	YOR368W	+
RAD54	YGL163C	+
RAD55	YDR076W	+
RBL2	YOR265W	+
RDH54	YBR073W	+
REC104	YHR157W	+
REC107	YJR021C	+
RME1	YGR044C	+
RNP1	YLL046C	+
SGO1	YOR073W	+
SKI8	YGL213C	+
SLK19	YOR195W	+
SPO1	YNL012W	+
SPO14	YKR031C	+
SPO16	YHR153C	+
SPO21	YOL091W	+
SPO74	YGL170C	+
SSP1	YHR184W	+
SWE1	YJL187C	+
SWM1	YDR260C	+
TOP3	YLR234W	+
TUB3	YML124C	+
TVP38	YKR088C	+
VHS1	YDR247W	+
VHS2	YIL135C	+
WHI4	YDL224C	+
YIL024C	YIL024C	+
YPR015C	YPR015C	+
ZIP2	YGL249W	+
Cell wall function
ACK1	YDL203C	+
AGA2	YGL032C	+
BGL2	YGR282C	+	+
CDA2	YLR308W	+
CHS3	YBR023C	+
CLB5	YPR120C	+
CLB6	YGR109C	+
DAN4	YJR151C	+
DCW1	YKL046C	+
ECM12	YHR021W-A	+
ECM14	YHR132C	+
ECM27	YJR106W	+
ECM30	YLR436C	+
ECM4	YKR076W	+
FIG2	YCR089W	+
FIT1	YDR534C	+
GAS5	YOL030W	+
LSB3	YFR024C	+
NAB6	YML117W	+
OSW2	YLR054C	+
PIR1	YKL164C	+	+
PMT6	YGR199W	+
PST1	YDR055W	+
SCW11	YGL028C	+
SCW4	YGR279C	+
SHE10	YGL228W	+
SPI1	YER150W	+
SUN4	YNL066W	+
SVS1	YPL163C	+
TIP1	YBR067C	+
TIR4	YOR009W	+
TOS6	YNL300W	+
YBR225W	YBR225W	+
YFL052W	YFL052W	+
YJL160C	YJL160C	+
YJL171C	YJL171C	+
YKR099c-A	YKR099c-A	+
YLR194C	YLR194C	+
YPS5	YGL259W	+
YPS6	YIR039C	+
YPS7	YDR349C	+
Chromatin remodelling, nucleic acid metabolism and transcription
ADE17	YMR120C	+
ADE6	YGR061C	+
ADO1	YJR105W	+
AIR1	YIL079C	+
AIR2	YDL175C	+
APA2	YDR530C	+
ARF3	YOR094W	+
ARP8	YOR141C	+
ASF2	YDL197C	+
BIK1	YCL029C	+
BUD13	YGL174W	+
BUD2	YKL092C	+	+
BUD20	YLR074C	+
BUD21	YOR078W	+
BUD23	YCR047C	+
BUD27	YFL023W	+
BUD4	YJR092W	+
BYE1	YKL005C	+
CAF 20	YOR276W	+
CAF120	YNL278W	+
CBC2	YPL178W	+
CGI121	YML036W	+
CGR1	YGL029W	+
CHS6	YJL099W	+
CHZ1	YER030W	+
CTK2	YJL006C	+
CTK3	YML112W	+
CWC15	YDR163W	+
CWC21	YDR482C	+
DAL1	YIR027C	+
DAL2	YIR029W	+
DAL4	YIR028W	+
DAL7	YIR031C	+
DBP1	YPL119C	+
DCS1	YLR270W	+
DIF1	YLR437C	+
DLS1	YJL065C	+
DSS1	YMR287C	+
ECM11	YDR446W	+
EDC1	YGL222C	+
EDC2	YER035W	+
EDC3	YEL015W	+
ELP2	YGR200C	+
ESC1	YMR219W	+
ETT1	YOR051C	+
FCY2	YER056C	+
FIR1	YER032W	+
FRK1	YPL141C	+
FSH3	YOR280C	+
GIS2	YNL255C	+
GIS4	YML006C	+
HAC1	YFL031W	+
HAP2	YGL237C	+
HCS1	YKL017C	+
HNT1	YDL125C	+
HPT1	YDR399W	+
HUB1	YNR032C-A	+
IES2	YNL215W	+
IES5	YER092W	+
IES6	YEL044W	+
IGO1	YNL157W	+
ISW2	YOR304W	+
ITC1	YGL133W	+
KRE28	YDR532C	+
LEA1	YPL213W	+
LIN1	YHR156C	+
LOC1	YFR001W	+
LRP1	YHR081W	+
LSM6	YDR378C	+
MET32	YDR253C	+
MGA2	YIR033W	+
MND2	YIR025W	+
MRN1	YPL184C	+
MUD2	YKL074C	+
MUM2	YBR057C	+
NADHX	YNL200C	+
NGL3	YML118W	+
NHP10	YDL002C	+
NHP6B	YBR090C-A	+
NMA2	YGR010W	+
NMD2	YHR077C	+
NMD4	YLR363C	+
NNT1	YLR285W	+
NPL3	YDR432W	+
NPP2	YEL016C	+
NUT1	YGL151W	+
PCI8	YIL071C	+
PET112	YBL080C	+
PML1	YLR016C	+
PNC1	YGL037C	+
PNP1	YLR209C	+
POA1	YBR022W	+
POP2	YNR052C	+
PPM2	YOL141W	+
PUF2	YPR042C	+
PUF4	YGL014W	+
PUS1	YPL212C	+
PUS7	YOR243C	+
RAD34	YDR314C	+
RAI1	YGL246C	+
REX3	YLR107W	+
RIF2	YLR453C	+
RNH201	YNL072W	+
RPA12	YJR063W	+
RPA14	YDR156W	+
RRP8	YDR083W	+
RSC1	YGR056W	+
SAM4	YPL273W	+
SAP1	YER047C	+
SDT1	YGL224C	+
SIP4	YJL089W	+
SIR1	YKR101W	+
SIR4	YDR227W	+
SKI2	YLR398C	+
SKI7	YOR076C	+
SLH1	YGR271W	+
SLX9	YGR081C	+
SNF2	YOR290C	+
SNU66	YOR308C	+
SOH1	YGL127C	+
STB4	YMR019W	+
SWP82	YFL049W	+
SWT1	YOR166C	+
TAD1	YGL243W	+
TAN1	YGL232W	+
TEA1	YOR337W	+
TGS1	YPL157W	+
THO1	YER063W	+
TOM1	YDR457W	+
TRF5	YNL299W	+
TSR2	YLR435W	+
TSR3	YOR006C	+
UAF30	YOR295W	+
UPF3	YGR072W	+
URH1	YDR400W	+
VIK1	YPL253C	+
VTS1	YOR359W	+
WHI3	YNL197C	+
XRN1	YGL173C	+
YCL074W	YCL074W	+
YER184C	YER184C	+
YKU80	YMR106C	+
YNL200C	YNL200C	+
Cytoskeleton organization and morphogenesis
ABP140	YOR239W	+
ACF4	YJR083C	+
ADY3	YDL239C	+
AIM14	YGL160W	+
APD1	YBR151W	+
ARK1	YNL020C	+
ARP1	YHR129C	+
BAG7	YOR134W	+
BBC1	YJL020C	+
BOI2	YER114C	+
BSP1	YPR171W	+
CAP1	YKL007W	+
CAP2	YIL034C	+
DIT2	YDR402C	+
ELM1	YKL048C	+
HKR1	YDR420W	+
HUA2	YOR284W	+
LSB1	YGR136W	+
LSB3	YFR024C-A	+
LSB6	YJL100W	+
MYO3	YKL129C	+
MYO5	YMR109W	+	+
PAC11	YDR488C	+
PCL1	YNL289W	+
PLP1	YDR183W	+
POM34	YLR018C	+
PRK1	YIL095W	+
RGD1	YBR260C	+
RHO2	YNL090W	+
RUD3	YOR216C	+
SCP1	YOR367W	+
SDS23	YGL056C	+
SHS1	YDL225W	+
SIW14	YNL032W	+
SLM6	YBR266C	+
TWF1	YGR080W	+
YDL162C	YDL162C	+
YJL021C	YJL021C	+
YNR065C	YNR065C	+
ABP140	YOR240W	+
YVH1	YIR026C	+
DNA repair
ALK1	YGL021W	+
APN1	YKL114C	+
DDC1	YPL194W	+
DOT1	YDR440W	+
DPB3	YBR278W	+
DPB4	YDR121W	+
EXO1	YOR033C	+
HIM1	YDR317W	+
HSM3	YBR272C	+
HUG1	YML058w-A	+
IRC5	YFR038W	+
LIF1	YGL090W	+
MGT1	YDL200C	+
MLH3	YPL164C	+
MSH1	YHR120W	+
MUS81	YDR386W	+
NTG2	YOL043C	+
PAN2	YGL094C	+
PAN3	YKL025C	+
PES4	YFR023W	+
PHR1	YOR386W	+
POL32	YJR043C	+
PPH3	YDR075W	+
RAD10	YML095C	+
RAD2	YGR258C	+
RAD23	YEL037C	+
RAD24	YER173W	+
RAD28	YDR030C	+
RAD30	YDR419W	+
RAD4	YER162C	+
RAD5	YLR032W	+
RAD59	YDL059C	+
RAD61	YDR014W	+
RAD9	YDR217C	+
REV3	YPL167C	+
RTT101	YJL047C	+
RTT107	YHR154W	+
RTT109	YLL002W	+
SAW1	YAL027W	+	+
TDP1	YBR223C	+
YKL023W	YKL023W	+
Intracellular traficking and protein sorting
ALY1	YKR021W	+
ALY2	YJL084C	+
APM1	YPL259C	+
APS3	YJL024C	+
ART5	YGR068C	+
ASM4	YDL088C	+
COG5	YNL051W	+
COY1	YKL179C	+
DID2	YKR035W-A	+
EMP70	YLR083C	+
EPS1	YIL005W	+
ERV29	YGR284C	+
FPR2	YDR519W	+
GCS1	YDL226C	+
GET1	YGL020C	+
GET2	YER083C	+
GGA2	YHR108W	+
GIM3	YNL153C	+
GTR1	YML121W	+
GVP36	YIL041W	+
GYP5	YPL249C	+
GYP7	YDL234C	+
HHY1	YEL059W	+
HSE1	YHL002W	+
ICE2	YIL090W	+
INP51	YIL002C	+
KIN1	YDR122W	+
LST4	YKL176C	+
MRL1	YPR079W	+
MTC5	YDR128W	+	+
MVB12	YGR206W	+
MVP1	YMR004W	+
NUP42	YDR192C	+
PEP8	YJL053W	+
PMA2	YPL036W	+
RAV1	YJR033C	+
RCR1	YBR005W	+
RCR2	YDR003W	+
RGP1	YDR137W	+
RIM8	YGL045W	+
RTN1	YDR233C	+
RTT10	YPL183C	+
SEE1	YIL064W	+
SFB2	YNL049C	+
SIA1	YOR137C	+
SLO1	YER180c-A	+
SLY41	YOR307C	+
SMY1	YKL079W	+
SNA3	YJL151C	+
SNC2	YOR327C	+
SNX3	YOR357C	+
SNX41	YDR425W	+
SPC1	YJR010C-A	+
SYT1	YPR095C	+
TLG2	YOL018C	+
TUL1	YKL034W	+
TVP23	YDR084C	+
UBP2	YOR124C	+
VAB2	YEL005C	+
VAC8	YEL013W	+
VAM6	YDL077C	+
VAM7	YGL212W	+
VFA1	YER128W	+
VPS45	YGL095C	+
VPS51	YKR020W	+
VPS60	YDR486C	+
VPS62	YGR141W	+
VPS72	YDR485C	+
VTH1	YIL173W	+
YCK1	YHR135C	+
YCK2	YNL154C	+
YDR514C	YDR514C	+
YER087C-A	YER087C-A	+
YHR112C	YHR112C	+
YIL089W	YIL089W	+
YKR041W	YKR041W	+
YMR1	YJR110W	+
YOL159c-A	YOL159c-A	+
YOS9	YDR057W	+
YPK9	YOR291W	+
YPQ2	YDR352W	+
YPT31	YER031C	+
YPT32	YGL210W	+
YPT52	YKR014C	+
YPT53	YNL093W	+
YSY6	YBR162W-A	+
Ion homeostasis and internal pH
ALR2	YFL050C	+
ATX2	YOR079C	+
BSD2	YBR290W	+
CNB1	YKL190W	+
CRG1	YHR209W	+
CRS5	YOR031W	+
ECM7	YLR443W	+	+
FET3	YMR058W	+
FIG1	YBR040W	+
FIT3	YOR383C	+
FRA1	YLL029W	+
FRE3	YOR381W	+
FRE4	YNR060W	+
FRE6	YLL051C	+
GEF1	YJR040W	+
GUP2	YPL189W	+
HAL5	YJL165C	+
IZH2	YOL002C	+
IZH3	YLR023C	+
MNR2	YKL064W	+
PHO8	YDR481C	+
PMC1	YGL006W	+
RTC2	YBR147W	+
RTC3	YHR087W	+
SKY1	YMR216C	+
SNA4	YDL123W	+
STV1	YMR054W	+
TIM11	YDR322c-A	+
TMN2	YDR107C	+
TOK1	YJL093C	+
TRK1	YJL129C	+
UTR1	YJR049C	+
VHC1	YBR235W	+
VMA6	YLR447C	+
VMA7	YGR020C	+
YBR012C	YBR012C	+
YDR089W	YDR089W	+
YDR391C	YDR391C	+
YGR122W	YGR122W	+
YVC1	YOR087W	+
Lipid metabolism
ARG82	YDR173C	+
AST2	YER101C	+
ATF1	YOR377W	+
ATF2	YGR177C	+
CHO2	YGR157W	+
DGA1	YOR245C	+
DNF2	YDR093W	+
EKI1	YDR147W	+
ELO1	YJL196C	+
ERC1	YHR032W	+
ERG 24	YNL280C	+
ERG2	YMR202W	+
ERG3	YLR056W	+
FAA1	YOR317W	+
FAA3	YIL009W	+
FRM2	YCL026C-A	+
GDE1	YPL110C	+
GPT2	YKR067W	+
GPX1	YKL026C	+
HMG2	YLR450W	+	+
ICT1	YLR099C	+
INO1	YJL153C	+
INP53	YOR109W	+
ISC1	YER019W	+
IVY1	YDR229W	+
KES1	YPL145C	+
NCR1	YPL006W	+
NPC2	YDL046W	+	+
OPI10	YOL032W	+
PCT1	YGR202C	+
PGC1	YPL206C	+
PIB2	YGL023C	+
PLB1	YMR008C	+
PLB2	YMR006C	+
PSD2	YGR170W	+
ROG1	YGL144C	+
RTA1	YGR213C	+
SCS22	YBL091C-A	+
SCS3	YGL126W	+
SFH5	YJL145W	+
SFK1	YKL051W	+
SIP18	YMR175W	+
SLI1	YGR212W	+
SRT1	YMR101C	+
TAZ1	YPR140W	+
TCB1	YOR086C	+
TED1	YIL039W	+
TGL4	YKR089C	+
TGL5	YOR081C	+
URA8	YJR103W	+
YDL109C	YDL109C	+
YDR018C	YDR018C	+
YEH2	YLR020C	+
YJL068C	YJL068C	+
YJU3	YKL094W	+
YKL091C	YKL091C	+
YMR210W	YMR210W	+
YND1	YER005W	+
YNR048W	YNR048W	+
YOR059C	YOR059C	+
Mating/sporulation/flocculation/pheromones
AFR1	YDR085C	+
AXL1	YPR122W	+
BSC1	YDL037C	+
CTS2	YDR371W	+
DFG16	YOR030W	+
DIT1	YDR403W	+
FAR3	YMR052W	+
FAR7	YFR008W	+
FAR8	YMR029C	+
FLO1	YAR050W	+	+
FUS1	YCL027W	+
GPG1	YGL121C	+
GSC2	YGR032W	+
HBT1	YDL223C	+
ISC10	YER180C	+
LOH1	YJL038C	+
MF(ALPHA)2	YGL089C	+
MSO1	YNR049C	+
MUC1	YIR019C	+
OSW1	YOR255W	+
PBP4	YDL053C	+
PFS1	YHR185C	+
PRM10	YJL108C	+
PRM2	YIL037C	+
PRM3	YPL192C	+
PRM4	YPL156C	+
PRM8	YGL053W	+	+
RGA2	YDR379W	+
RMD6	YEL072W	+
RRT5	YFR032C	+
RSR1	YGR152C	+
SDS24	YBR214W	+
SPO19	YPL130W	+
SPO73	YER046W	+
SPR28	YDR218C	+
SPR3	YGR059W	+
SPS100	YHR139C	+
SPS18	YNL204C	+
SPS2	YDR522C	+
STE11	YLR362W	+
PRM7	YDL038C	+
YEL023C	YEL023C	+
YFL012W	YFL012W	+
YPR109W	YPR109W	+
Mitochondrial function
AAC1	YMR056C	+
ACN9	YDR511W	+
ACO1	YLR304C	+
ADH3	YMR083W	+
ADK2	YER170W	+
AEP2	YMR282C	+
AFG1	YEL052W	+
AIM1	YAL046C	+
AIM19	YIL087C	+
AIM2	YAL049C	+
AIM21	YIR003W	+
AIM23	YJL131C	+
AIM39	YOL053W	+
AIM41	YOR215C	+
AIM5	YBR262C	+
AIM9	YER080W	+
ALD4	YOR374W	+
ALD5	YER073W	+
ARG2	YJL071W	+
ARG5,6	YER069W	+
ATP10	YLR393W	+
ATP18	YML081C-A	+
ATP19	YOL077w-A	+
ATP22	YDR350C	+
ATP23	YNR020C	+
AYR1	YIL124W	+
BCS1	YDR375C	+
CAF4	YKR036C	+
CBR1	YIL043C	+
CCE1	YKL011C	+
CCP1	YKR066C	+
CEM1	YER061C	+
CLU1	YMR012W	+
COA2	YPL189c-A	+
COA4	YLR218C	+
COQ10	YOL008W	+
COX10	YPL172C	+
COX20	YDR231C	+
COX7	YMR256C	+
CYC2	YOR037W	+
CYC7	YEL039C	+
CYM1	YDR430C	+
DIN7	YDR263C	+
DLD2	YDL178W	+
DLD3	YEL071W	+
ECL1	YGR146C	+
ECM18	YDR125C	+
FCJ1	YKR016W	+
FMP 33	YJL161W	+
FMP10	YER182W	+
FMP21	YBR269C	+
FMP23	YBR047W	+
FMP25	YLR077W	+
FMP27	YLR454W	+
FMP30	YPL103C	+
FMP32	YFL046W	+
FMP37	YGL080W	+
FMP45	YDL222C	+	+
FMP48	YGR052W	+
FMP49	YER038W-A	+
FMP52	YER004W	+
GCV1	YDR019C	+
GDS1	YOR355W	+
GEP4	YHR100C	+
GEP5	YLR091W	+
GOR1	YNL274C	+
HAH1	YGR021W	+
HFA1	YMR207C	+
HFD1	YMR110C	+
HOT13	YKL084W	+
IML2	YJL082W	+
IMO32	YGR031W	+
ISU1	YPL135W	+
JSN1	YJR091C	+
KGD1	YIL125W	+
LIA1	YJR070C	+
LYS12	YIL094C	+
MAE1	YKL029C	+
MAM33	YIL070C	+
MBR1	YKL093W	+
MCR1	YKL150W	+
MCX1	YBR227C	+
MDH1	YKL085W	+
MDL2	YPL270W	+
MDM1	YML104C	+
MDM10	YAL010C	+
MDM32	YOR147W	+
MDV1	YJL112W	+
MFB1	YDR219C	+
MGM1	YOR211C	+
MIC14	YDR031W	+
MIP1	YOR330C	+
MNE1	YOR350C	+
MPC2	YHR162W	+
MPM1	YJL066C	+
MRH1	YDR033W	+
MRP10	YDL045W-A	+
MRP13	YGR084C	+
MRP20	YDR405W	+
MRP4	YHL004W	+
MRPL1	YDR116C	+
MRPL23	YOR150W	+
MRPL24	YMR193W	+
MRPL25	YGR076C	+
MRPL28	YDR462W	+
MRPL32	YCR003W	+
MRPL36	YBR122C	+
MRPL37	YBR268W	+
MRPL39	YML009C	+	+
MRPL44	YMR225C	+
MRPS28	YDR337W	+
MRPS35	YGR165W	+
MSF1	YPR047W	+
MSM1	YGR171C	+
MSS18	YPR134W	+
MTF1	YMR228W	+
MTF2	YDL044C	+
MTG2	YHR168W	+
MTO1	YGL236C	+
MZM1	YDR493W	+
NCA3	YJL116C	+
NDE2	YDL085W	+
NFU1	YKL040C	+
NGR1	YBR212W	+
OMA1	YKR087C	+
OMS1	YDR316W	+
PCP1	YGR101W	+
PDX1	YGR193C	+
PET100	YDR079W	+
PET111	YMR257C	+
PET123	YOR158W	+
PET130	YJL023C	+
PET191	YJR034W	+
PET20	YPL159C	+
PET54	YGR222W	+
PHB1	YGR132C	+
PNT1	YOR266W	+
POR2	YIL114C	+
POS5	YPL188W	+
PPA2	YMR267W	+
PTC5	YOR090C	+
PTC7	YHR076W	+
PTK1	YKL198C	+
PUS2	YGL063W	+
PUS5	YLR165C	+
PUS6	YGR169C	+
PUS9	YDL036C	+
PUT1	YLR142W	+	+
PUT2	YHR037W	+
RDL2	YOR286W	+
RPO41	YFL036W	+
RSM18	YER050C	+
RSM23	YGL129C	+
RSM24	YDR175C	+
RSM25	YIL093C	+
RTG2	YGL252C	+
SCM4	YGR049W	+
SCO2	YBR024W	+
SED1	YDR077W	+
SHE9	YDR393W	+
SHY1	YGR112W	+
SLM5	YCR024C	+
SOD2	YHR008C	+
STF2	YGR008C	+
SWS2	YNL081C	+
TGL2	YDR058C	+
TIM13	YGR181W	+
TIM21	YGR033C	+
TIM8	YJR135w-A	+
TOM6	YOR045W	+
TOM70	YNL121C	+
TOM71	YHR117W	+
TRR2	YHR106W	+
TUM1	YOR251C	+
UPS2	YLR168C	+
UPS3	YDR185C	+
YAT2	YER024W	+
YBR056W	YBR056W	+
YDL027C	YDL027C	+
YDL083C	YDL083C	+
YDL086W	YDL086W	+
YDL157C	YDL157C	+
YER140W	YER140W	+
YER181C	YER181C	+
YGR012W	YGR012W	+
YGR266W	YGR266W	+
YHR080C	YHR080C	+
YIR024C	YIR024C	+
YJL147C	YJL147C	+
YJR039W	YJR039W	+
YJR079W	YJR079W	+
YJR098C	YJR098C	+
YKL027W	YKL027W	+
YKL070W	YKL070W	+
YKR070W	YKR070W	+
YLH47	YPR125W	+
YLR164W	YLR164W	+
YLR283W	YLR283W	+
YLR290C	YLR290C	+
YME2	YMR302C	+
YNL195C	YNL195C	+
YNL208W	YNL208W	+
YNL211C	YNL211C	+
YOR228C	YOR228C	+
YPL107W	YPL107W	+
YPL168W	YPL168W	+
YPR097W	YPR097W	+
YPR098C	YPR098C	+
ZRG8	YER033C	+
PET127	YOR017W	+
SDH2	YLL041C	+
TUF1	YOR187W	+
Peroxissomal function
DCI1	YOR180C	+
DJP1	YIR004W	+
ECI1	YLR284C	+
FOX2	YKR009C	+
INP1	YMR204C	+
LPX1	YOR084W	+
NPY1	YGL067W	+
PCD1	YLR151C	+
PEX12	YMR026C	+
PEX14	YGL153W	+
PEX25	YPL112C	+
PEX27	YOR193W	+
PEX29	YDR479C	+
PEX30	YLR324W	+
PEX31	YGR004W	+	+
PEX32	YBR168W	+
PEX5	YDR244W	+
PEX7	YDR142C	+
PEX8	YGR077C	+
POX1	YGL205W	+
PXA1	YPL147W	+
SPS19	YNL202W	+
YMR018W	YMR018W	+
Protein folding and modification
APJ1	YNL077W	+
ASI2	YNL159C	+
ATE1	YGL017W	+
CIN1	YOR349W	+
CIN2	YPL241C	+
CKA2	YOR061W	+
CKB1	YGL019W	+
CKB2	YOR039W	+
CPR1	YDR155C	+
CPR2	YHR057C	+
CPR6	YLR216C	+
CUE5	YOR042W	+
CUL3	YGR003W	+
DEF1	YKL054C	+
DER1	YBR201W	+
DOM34	YNL001W	+
DPH2	YKL191W	+
DPH5	YLR172C	+
EAP1	YKL204W	+
ECM29	YHL030W	+
ELA 1	YNL230C	+
EMC4	YGL231C	+
ENV7	YPL236C	+
ERJ5	YFR041C	+
FMO1	YHR176W	+
GNT1	YOR320C	+
GTT1	YIR038C	+
HLJ 1	YMR161W	+
HO	YDL227C	+
HRD1	YOL013C	+
HSP31	YDR533C	+
HSP82	YPL240C	+
ISR1	YPR106W	+
JEM1	YJL073W	+
KEX1	YGL203C	+
KTR1	YOR099W	+
KTR2	YKR061W	+
KTR4	YBR199W	+
KTR7	YIL085C	+
LAG2	YOL025W	+
LHS1	YKL073W	+	+
MKC7	YDR144C	+
MNS1	YJR131W	+
MNT2	YGL257C	+
MNT3	YIL014W	+
MTQ2	YDR140W	+
NAS2	YIL007C	+
NTA1	YJR062C	+
OCA2	YNL056W	+
OLA1	YBR025C	+
OST5	YGL226C-A	+
OTU1	YFL044C	+
PAC10	YGR078C	+
PBA1	YLR199C	+
PFA5	YDR459C	+
PIB1	YDR313C	+
PMT1	YDL095W	+
PMT3	YOR321W	+
PMT5	YDL093W	+
PNG1	YPL096W	+
PPM1	YDR435C	+
PRB1	YEL060C	+
PTK2	YJR059W	+
PTP1	YDL230	+
RIF1	YBR275C	+
ROG3	YFR022W	+
RPN10	YHR200W	+
RPN14	YGL004C	+
RRI1	YDL216C	+
RUB1	YDR139C	+
SAF 1	YBR280C	+
SAN1	YDR143C	+
SEM1	YDR363W-A	+
SIP1	YDR422C	+
SIZ1	YDR409W	+
SNO4	YMR322C	+
SSA2	YLL024C	+
SSB1	YDL229W	+
SSE1	YPL106C	+
STI1	YOR027W	+
TFS1	YLR178C	+
TOS3	YGL179C	+
UBA3	YPR066W	+
UBP11	YKR098C	+
UBP12	YJL197W	+
UBP6	YFR010W	+
UBP7	YIL156W	+
UBR1	YGR184C	+
UBR2	YLR024C	+
UBS1	YBR165W	+
UBX5	YDR330W	+
UIP4	YPL186C	+
UMP1	YBR173C	+
UPB1	YDL122W	+
UPB15	YMR304W	+
USA1	YML029W	+
VHS3	YOR054C	+
VID30	YGL227W	+
XDJ1	YLR090W	+
YDR131C	YDR131C	+
YKE2	YLR200W	+
YLR118C	YLR118C	+
YUH1	YJR099W	+
Protein synthesis
ALB1	YJL122W	+
ARG1	YOL058W	+
ARX1	YDR101C	+
CUE2	YKL090W	+	+
DAP1	YPL170W	+
DBP3	YGL078C	+
EBS1	YDR206W	+
ECT1	YGR007W	+
EFM1	YHL039W	+
EFT1	YOR133W	+
EFT2	YDR385W	+
FMS1	YMR020W	+
GCN20	YFR009W	+
GCN3	YKR026C	+
GTB1	YDR221W	+
GTF1	YGR102C	+
HBS1	YKR084C	+
HOS3	YPL116W	+
IRC25	YLR021W	+
JJJ1	YNL227C	+
KNS1	YLL019C	+
LPD1	YFL018C	+
LSM12	YHR121W	+
MET22	YOL064C	+
MRF1	YGL143C	+
MRPL9	YGR220C	+
MTC1	YJL123C	+
MTC2	YKL098W	+
MTC3	YGL226W	+
MTC4	YBR255W	+
MTC6	YHR151C	+
NCE102	YPR149W	+
NCS6	YGL211W	+
NEW1	YPL226W	+
NOP4	YPL043W	+
NOP6	YDL213C	+
NRP1	YDL167C	+
NSR1	YGR159C	+
POC4	YPL144W	+
PRE9	YGR135W	+
PUF6	YDR496C	+
RBG2	YGR173W	+
RKM1	YPL208W	+
RMT2	YDR465C	+
ROX1	YPR065W	+
RPL11B	YGR085C	+
RPL12B	YDR418W	+
RPL13A	YDL082W	+
RPL14A	YKL006W	+
RPL19A	YBR084C-A	+
RPL1A	YPL220W	+
RPL20B	YOR312C	+
RPL22B	YFL034C-A	+
RPL24B	YGR148C	+
RPL27B	YDR471W	+
RPL2B	YIL018W	+
RPL31A	YDL075W	+
RPL33B	YOR234C	+
RPL34A	YER056C-A	+
RPL34B	YIL052C	+
RPL35A	YDL191W	+
RPL37A	YLR185W	+
RPL37B	YDR500C	+
RPL38	YLR325C	+
RPL42A	YNL162W	+
RPL43A	YPR043W	+
RPL43B	YJR094W-A	+
RPL4A	YBR031W	+
RPL6B	YLR448W	+
RPL7A	YGL076C	+
RPL7B	YPL198W	+
RPL8A	YHL033C	+
RPL9A	YGL147C	+
RPL9B	YNL067W	+	+
RPL24A	YGL031C	+
RPP1A	YDL081C	+
RPS0A	YGR214W	+
RPS10A	YOR293W	+
RPS11A	YDR025W	+
RPS11B	YBR048W	+
RPS12	YOR369C	+
RPS14A	YCR031C	+
RPS16A	YMR143W	+
RPS17B	YDR447C	+
RPS18A	YDR450W	+
RPS18B	YML026C	+
RPS1A	YLR441C	+
RPS1B	YML063W	+
RPS21A	YKR057W	+
RPS22A	YJL190C	+
RPS23A	YGR118W	+
RPS24A	YER074W	+
RPS24B	YIL069C	+
RPS25A	YGR027C	+
RPS26B	YER131W	+
RPS28B	YLR264W	+
RPS29A	YLR388W	+
RPS29B	YDL061C	+
RPS30B	YOR182C	+
RPS4A	YJR145C	+
RPS6B	YBR181C	+
RPS7A	YOR096W	+
RPS9B	YBR189W	+
RRT2	YBR246W	+
RRT8	YOL048C	+
RSA1	YPL193W	+
RSM28	YDR494W	+
SAC3	YDR159W	+
SOL1	YNR034W	+
SPE1	YKL184W	+
SSF1	YHR066W	+
TAE1	YBR261C	+
TIF4631	YGR162W	+
TIF1	YKR059W	+
TIF2	YJL138C	+
TIF4632	YGL049C	+
TMA19	YKL056C	+
TPA1	YER049W	+
UTP30	YKR060W	+
WTM1	YOR230W	+
YDL134C-A	YDL134C-A	+
YDR161W	YDR161W	+
YGR054W	YGR054W	+
YGR283C	YGR283C	+
YHI9	YHR029C	+
YIG1	YPL201C	+
YIL096C	YIL096C	+
RPL26B	YGR034W	+
ECM1	YAL059W	+
Response to stress
AAD4	YDL243C	+
AAD6	YFL056C	+
AGP2	YBR132C	+
AHA1	YDR214W	+
AHP1	YLR109W	+
ARR2	YPR200C	+
ASK10	YGR097W	+
ASR1	YPR093C	+
ATC1	YDR184C	+
CAD1	YDR423C	+
CCH1	YGR217W	+
CIR2	YOR356W	+
CMK1	YFR014C	+
CTT1	YGR088W	+
DAK1	YML070W	+
DAK2	YFL053W	+
DFM1	YDR411C	+
DOT5	YIL010W	+
FMP16	YDR070C	+
FMP40	YPL222W	+
FMP41	YNL168C	+
FRD1	YEL047C	+
FRE7	YOL152W	+
FRT1	YOR324C	+
GRE2	YOL151W	+
GRE3	YHR104W	+
GRX2	YDR513W	+
GRX3	YDR098C	+
GRX4	YER174C	+
GRX6	YDL010W	+
GSY1	YFR015C	+
HIT1	YJR055W	+
HLR1	YDR528W	+
HSP104	YLL026W	+	+
HSP42	YDR171W	+
IKS1	YJL057C	+
IRC24	YIR036C	+
KCS1	YDR017C	+
KRE27	YIL027C	+
LAP3	YNL239W	+
LCL3	YGL085W	+
LOT5	YKL183W	+
MAG2	YLR427W	+
MRK1	YDL079C	+
MTL1	YGR023W	+
MXR1	YER042W	+
NST1	YNL091W	+
NTH1	YDR001C	+	+
NUR1	YDL089W	+
OCA1	YNL099C	+
OM45	YIL136W	+
OTU2	YHL013C	+
OXR1	YPL196W	+
OYE3	YPL171C	+
PAU2	YEL049W	+
PAU4	YLR461W	+
PAU5	YFL020C	+
PBP1	YGR178C	+
PSR1	YLL010C	+
PSR2	YLR019W	+
RCK1	YGL158W	+
RCN2	YOR220W	+
RTN2	YDL204W	+
SAE2	YGL175C	+
SDP1	YIL113W	+
SIS2	YKR072C	+
SNG1	YGR197C	+
SPG3	YDR504C	+
SPG5	YMR191W	+
SPS4	YOR313C	+
SRX1	YKL086W	+
STL1	YDR536W	+
TRX2	YGR209C	+
TSA2	YDR453C	+
UBA4	YHR111W	+
UBC5	YDR059C	+
UGA1	YGR019W	+
URM1	YIL008W	+
VMR1	YHL035C	+
WSS1	YHR134W	+
WTM2	YOR229W	+
YBP2	YGL060W	+
YBR085c-A	YBR085c-A	+
YBR284W	YBR284W	+
YCK3	YER123W	+
YDL012C	YDL012C	+
YDL144C	YDL144C	+
YDR034w-B	YDR034w-B	+
YDR132C	YDR132C	+
YDR210W	YDR210W	+
YER034W	YER034W	+
YER053c-A	YER053c-A	+
BLM10	YFL006W	+
YGR126W	YGR126W	+
YHR078W	YHR078W	+
YHR138C	YHR138C	+
YIM1	YMR152W	+
YIM2	YMR151W	+
YJL144W	YJL144W	+
YJR011C	YJR011C	+
YKL075C	YKL075C	+
YKL102C	YKL102C	+
YKR011C	YKR011C	+
YKR018C	YKR018C	+
AIM29	YKR074W	+
YLR108C	YLR108C	+
YLR257W	YLR257W	+
YLR455W	YLR455W	+
YLR460C	YLR460C	+
YML131W	YML131W	+
YMR102C	YMR102C	+
YMR178W	YMR178W	+
YNL155W	YNL155W	+
YOR052C	YOR052C	+
YOR186W	YOR186W	+
YPL108W	YPL108W	+
YPL225W	YPL225W	+
YPL260W	YPL260W	+
YPR1	YDR368W	+
ZTA1	YBR046C	+
LDB16	YCL005W	+
YGL218W	YGL218W	+
Signal transduction
AGE1	YDR524C	+
AVO2	YMR068W	+
BCK1	YJL095W	+
DTD1	YDL219W	+
GIS4	YML006C	+
GPA2	YER020W	+
HYR1	YIR037W	+
IRE1	YHR079C	+
KDX1	YKL161C	+
KSP1	YHR082C	+
LRG1	YDL240W	+
MKK1	YOR231W	+
MKK2	YPL140C	+
MTH1	YDR277C	+	+
NBP2	YDR162C	+
PKH1	YDR490C	+
PKH3	YDR466W	+
PRR1	YKL116C	+
PRR2	YDL214C	+
PTP2	YOR208W	+
PTP3	YER075C	+
RAM1	YDL090C	+
RCN1	YKL159C	+
RGD2	YFL047W	+
RIM11	YMR139W	+
SAK1	YER129W	+
SAP185	YJL098W	+
SAP190	YKR028W	+
SAP4	YGL229C	+
SDC25	YLL016W	+
SIL1	YOL031C	+
SIP2	YGL208W	+
SMK1	YPR054W	+
SSA4	YER103W	+
STE14	YDR410C	+
STE2	YFL026W	+
STE3	YKL178C	+
STE5	YDR103W	+
STE7	YDL159W	+
SYS1	YJL004C	+
TOR1	YJR066W	+
TPK3	YKL166C	+	+
TUS1	YLR425W	+
WSC3	YOL105C	+
YLL017W	YLL017W	+
Transcription factors
ACA1	YER045C	+
ADR1	YDR216W	+
AFT1	YGL071W	+
AFT2	YPL202C	+
ARG80	YMR042W	+
ARG81	YML099C	+
ASH1	YKL185W	+
BDF1	YLR399C	+
CBF1	YJR060W	+
COM2	YER130C	+
CRF1	YDR223W	+
CRZ1	YNL027W	+
CST6	YIL036W	+
CTI6	YPL181W	+
CUP2	YGL166W	+
DIG2	YDR480W	+
ELF1	YKL160W	+
EMI1	YDR512C	+
EMI2	YDR516C	+
FKH1	YIL131C	+
FLO8	YER109C	+	+
FZF1	YGL254W	+
GAL3	YDR009W	+
GIS1	YDR096W	+
HAL9	YOL089C	+
HAP5	YOR358W	+
HMS1	YOR032C	+
HMS2	YJR147W	+
HOT1	YMR172W	+
HPC2	YBR215W	+
INO2	YDR123C	+
IXR1	YKL032C	+
KAR4	YCL055W	+
LOT6	YLR011W	+
LYS14	YDR034C	+
MAL13	YGR288W	+
MET5	YJR137C	+
MFG1	YDL233W	+
MGA1	YGR249W	+
MIG2	YGL209W	+
MIG3	YER028C	+
MKS1	YNL076W	+
MOT2	YER068W	+
MSN4	YKL062W	+
NRG1	YDR043C	+
NRG2	YBR066C	+
PDR1	YGL013C	+
PHO4	YFR034C	+
PLM2	YDR501W	+
PPR1	YLR014C	+
PUT3	YKL015W	+
RAD26	YJR035W	+
RDR1	YOR380W	+
RDS2	YPL133C	+
RFX1	YLR176C	+
RGM 1	YMR182C	+
RTG1	YOL067C	+
RTG3	YBL103C	+
SFG1	YOR315W	+
SFP1	YLR403W	+
SKO1	YNL167C	+
SMP1	YBR182C	+
SNF11	YDR073W	+
STP1	YDR463W	+
STP2	YHR006W	+
SWI5	YDR146C	+
THI2	YBR240C	+
TOS8	YGL096W	+
UGA3	YDL170W	+
UPC2	YDR213W	+
URC2	YDR520C	+
USV1	YPL230W	+
VHR1	YIL056W	+
WHI5	YOR083W	+
XBP1	YIL101C	+
YAP3	YHL009C	+
YBP1	YBR216C	+
YHP1	YDR451C	+
ZAP1	YJL056C	+
GAT1	YFL021W	+
Transport
ACB1	YGR037C	+
ADY2	YCR010C	+
AGC1	YPR021C	+
AGE2	YIL044C	+
APL1	YJR005W	+
APL5	YPL195W	+
APL6	YGR261C	+
AQY2	YLL052C	+	+
ARN1	YHL040C	+
ATO3	YDR384C	+
AVT1	YJR001W	+
AVT2	YEL064C	+
AVT3	YKL146W	+
AVT7	YIL088C	+
AZR1	YGR224W	+
BMH2	YDR099W	+
BRE4	YDL231C	+
BUG1	YDL099W	+
CAF20	YOR276W	+
CCC1	YLR220W	+
COT1	YOR316C	+
DAL5	YJR152W	+
DET1	YDR051C	+
DIP5	YPL265W	+
DNF1	YER166W	+
DNF3	YMR162C	+
EMP24	YGL200C	+
EMP47	YFL048C	+
ERP3	YDL018C	+
ERP4	YOR016C	+
ERP5	YHR110W	+
ERP6	YGL002W	+
ERS1	YCR075C	+
ERV15	YBR210W	+
ESBP6	YNL125C	+
FET5	YFL041W	+
FLC1	YPL221W	+
FLC2	YAL053W	+
FLR1	YBR008C	+
FTR1	YER145C	+
GEA1	YJR031C	+
GNP1	YDR508C	+
GRH1	YDR517W	+
GYP8	YFL027C	+
HNM1	YGL077C	+
HOL1	YNR055C	+
HUT1	YPL244C	+
HXT1	YHR094C	+
HXT10	YFL011W	+
HXT3	YDR345C	+
HXT4	YHR092C	+
HXT5	YHR096C	+
HXT8	YJL214W	+
KAP114	YGL241W	+
KAP120	YPL125W	+
KAP122	YGL016W	+
LAA1	YJL207C	+
MCH4	YOL119C	+
MCH5	YOR306C	+	+
MDL1	YLR188W	+
MDR1	YGR100W	+
MEP1	YGR121C	+
MIT1	YEL007W	+
NFT1	YKR103W	+
NPR1	YNL183C	+
NRT1	YOR071C	+
ODC1	YPL134C	+
PDR10	YOR328W	+
PDR11	YIL013C	+
PDR15	YDR406W	+
PDR16	YNL231C	+
POM152	YMR129W	+
POM33	YLL023C	+
PPT2	YPL148C	+
PUG1	YER185W	+
RGC1	YPR115W	+
RGT1	YKL038W	+
RGT2	YDL138W	+
RSB1	YOR049C	+
SAM3	YPL274W	+
SBE22	YHR103W	+
SBH2	YER019C-A	+
SGE1	YPR198W	+
SIT1	YEL065W	+
SMF2	YHR050W	+
SNQ2	YDR011W	+
SNX4	YJL036W	+
SOL2	YCR073W-A	+
SOP4	YJL192C	+
SPL2	YHR136C	+
SRP40	YKR092C	+
SSU1	YPL092W	+
SXM1	YDR395W	+
TAT2	YOL020W	+
TCA17	YEL048C	+
THI72	YOR192C	+
THI74	YDR438W	+
TMA10	YLR327C	+
TMA22	YJR014W	+
TMA46	YOR091W	+
TPC1	YGR096W	+
TPO2	YGR138C	+
TPO3	YPR156C	+
TPO4	YOR273C	+
TRE1	YPL176C	+
TVP15	YDR100W	+
UGA4	YDL210W	+
VBA2	YBR293W	+
VBA5	YKR105C	+
VTC1	YER072W	+
VTC4	YJL012C	+
YBR241C	YBR241C	+
YBT1	YLL048C	+
YCF1	YDR135C	+
YCT1	YLL055W	+
YDL199C	YDL199C	+
YDR061W	YDR061W	+
YDR387C	YDR387C	+
YEA4	YEL004W	+
YEA6	YEL006W	+
YFL054C	YFL054C	+
YFR045W	YFR045W	+
YHC3	YJL059W	+
YHK8	YHR048W	+
YIA6	YIL006W	+
YIL060W	YIL060W	+
YIP3	YNL044W	+
YIP4	YGL198W	+
YIP5	YGL161C	+
YKE4	YIL023C	+
YKR104W	YKR104W	+
YMC2	YBR104W	+
YMD8	YML038C	+
YMR166C	YMR166C	+
YOR1	YGR281W	+
YPT10	YBR264C	+
ZRT1	YGL255W	+
ZRT2	YLR130C	+
Function unknown
AAD3	YCR107W	+
ADD37	YMR184W	+
AIM29	YKR074W	+
AMD2	YDR242W	+
AML1	YGR001C	+
ANR2	YKL047W	+
ANS1	YHR126C	+
API2	YDR525W	+
APQ13	YJL075C	+
BDH2	YAL061W	+
BDS1	YOL164W	+
BLI1	YKL061W	+
BNS1	YGR230W	+
BRP1	YGL007W	+
BSC5	YNR069C	+
BUD26	YDR241W	+
BUD9	YGR041W	+
CAF16	YFL028C	+
COS12	YGL263W	+
CSI2	YOL007C	+
DAS2	YDR020C	+
DCV1	YFR012W	+
DOS2	YDR068W	+
EDS1	YBR033W	+
EPO1	YMR124W	+
FCY21	YER060W	+
FCY22	YER060W-A	+
FHN1	YGR131W	+
FYV1	YDR024W	+
FYV8	YGR196C	+
GAT3	YLR013W	+
GSM1	YJL103C	+
HEH2	YDR458C	+
HER1	YOR227W	+
HUR1	YGL168W	+
HVG1	YER039C	+
IBI1	YGR273C	+
ICS3	YJL077C	+
ICY2	YPL250C	+
IRC13	YOR235W	+
IRC14	YOR135C	+
IRC18	YJL037W	+
IRC2	YDR112W	+
IRC22	YEL001C	+
IRC23	YOR044W	+
IRC8	YJL051W	+
JHD1	YER051W	+
JIP4	YDR475C	+
KEL3	YPL263C	+
KXD1	YGL079W	+
LTP1	YPR073C	+
MBB1	YJL199C	+
MEI5	YPL121C	+
MLF3	YNL074C	+
MNT4	YNR059W	+
NBA1	YOL070C	+
NIF3	YGL221C	+
NIT2	YJL126W	+
NKP2	YLR315W	+
NQM1	YGR043C	+
NTC20	YBR188C	+
OCA4	YCR095C	+
OCA6	YDR067C	+
OPI7	YDR360W	+
PAL1	YDR348C	+
PAU11	YGL261C	+	+
PBY1	YBR094W	+
PCL10	YGL134w	+
PET10	YKR046C	+
POG1	YIL122W	+
PSH1	YOL054W	+
PSY1	YKL076C	+
PTM1	YKL039W	+
RAX1	YOR301W	+
RMR1	YGL250W	+
RNQ1	YCL028W	+
SCY1	YGL083W	+
SEA4	YBL104C	+
SET6	YPL165C	+
SIP5	YMR140W	+
SKG3	YLR187W	+
SRF1	YDL133W	+
SRL2	YLR082C	+
SSP120	YLR250W	+
STB6	YKL072W	+
SYG1	YIL047C	+
SYP1	YCR030C	+
TDA10	YGR205W	+
TDA2	YER071C	+
TDA5	YLR426W	+
TDA6	YPR157W	+
TDA7	YNL176C	+
TDA8	YAL064C-A	+
TOS1	YBR162C	+
TPH3	YJL016W	+
UBX3	YDL091C	+
UGX2	YDL169C	+
ULI1	YFR026C	+
VEL1	YGL258W	+
VPS61	YDR136C	+
YAL016C –B	YAL016C –B	+
YAL037c-A	YAL037c-A	+
YAL045C	YAL045C	+
YAR023C	YAR023C	+
YAR035c-A	YAR035c-A	+
YBL008w-A	YBL008w-A:	+
YBL012C	YBL012C	+
YBL071c-B	YBL071c-B	+
YBR032W	YBR032W	+
YBR051W	YBR051W	+
YBR056w-A	YBR056w-A	+
YBR062C	YBR062C	+
YBR063C	YBR063C	+
YBR071W	YBR071W	+
YBR072c-A	YBR072c- A	+
YBR099C	YBR099C	+
YBR141C	YBR141C	+
YBR182c-A	YBR182c-A	+
YBR209W	YBR209W	+
YBR221w-A	YBR221w-A	+
YBR224W	YBR224W	+
YBR226C	YBR226C	+
YBR232C	YBR232C	+
YBR259W	YBR259W	+
YBR300C	YBR300C	+
YCL001W-A	YCL001W-A	+
YCL021w-A	YCL021w-A	+
YCL022C	YCL022C	+
YCL023C	YCL023C	+
YCL042W	YCL042W	+
YCL046W	YCL046W	+
YCL075W	YCL075W	+
YCL076W	YCL076W	+
YCR015C	YCR015C	+
YCR043C	YCR043C	+
YCR049C	YCR049C	+
YCR061W	YCR061W	+
YCR075w-A	YCR075w-A	+
YCR076C	YCR076C	+
YCR102W-A	YCR102W-A	+
YDL009C	YDL009C	+
YDL011C	YDL011C	+
YDL026W	YDL026W	+
YDL032W	YDL032W	+
YDL050C	YDL050C	+
YDL057W	YDL057W	+
YDL062W	YDL062W	+
YDL085c-A	YDL085c-A	+
YDL094C	YDL094C	+
YDL121C	YDL121C	+
YDL151C	YDL151C	+
YDL159w-A	YDL159w-A	+
YDL172C	YDL172C	+
YDL177c	YDL178	+
YDL180W	YDL180W	+
YDL186W	YDL186W	+
YDL187C	YDL187C	+
YDL206W	YDL206W	+
YDL211C	YDL211C	+
YDL218W	YDL218W	+
YDL241W	YDL241W	+
YDL242W	YDL242W	+
YDR003w-A	YDR003w-A	+
YDR008C	YDR008C	+
YDR010C	YDR010C	+
YDR015C	YDR015C	+
YDR048C	YDR048C	+
YDR056C	YDR056C	+
YDR090C	YDR090C	+
YDR094W	YDR094W	+
YDR102C	YDR102C	+
YDR109C	YDR109C	+
YDR124W	YDR124W	+
YDR133C	YDR133C	+
YDR134C	YDR134C	+
YDR149C	YDR149C	+
YDR169c-A	YDR169c-A	+
YDR193W	YDR193W	+
YDR194w-A	YDR194w-A	+
YDR203W	YDR203W	+
YDR209C	YDR209C	+
YDR215C	YDR215C	+
YDR220C	YDR220C	+
YDR222W	YDR222W	+
YDR239C	YDR239C	+
YDR248C	YDR248C	+
YDR269C	YDR269C	+
YDR290W	YDR290W	+
YDR336W	YDR336W	+
YDR338C	YDR338C	+
YDR340W	YDR340W	+
YDR344C	YDR344C	+
YDR348C	YDR348C	+
YDR370C	YDR370C	+
YDR374C	YDR374C	+
YDR401W	YDR401W	+
YDR415C	YDR415C	+
YDR417C	YDR417C	+
YDR431W	YDR431W	+
YDR433W	YDR433W	+
YDR444W	YDR444W	+
YDR467C	YDR467C	+
JIP4	YDR474C	+
YDR475C	YDR475C	+
YDR476C	YDR476C	+
YDR506C	YDR506C	+
YDR509W	YDR509W	+
YDR535C	YDR535C	+
YEL010W	YEL010W	+
YEL014C	YEL014C	+
YEL025C	YEL025C	+
YER010C	YER010C	+
YER039C-A	YER039C-A	+
YER066C-A	YER066C-A	+
YER067C-A	YER067C-A	+
YER068C-A	YER068C-A	+
YER079W	YER079W	+
YER084W	YER084W	+
YER156C	YER156C	+
YER158C	YER158C	+
YER175w-A	YER175w-A	+
YER186C	YER186C	+
YER187W	YER187W	+
YER188W	YER188W	+
YET1	YKL065C	+
YET2	YMR040W	+
YET3	YDL072C	+
YFH7	YFR007W	+
YFL015C	YFL015C	+
YFL032W	YFL032W	+
YFL034W	YFL034W	+
YFL041w-A	YFL041w-A	+
YFL043C	YFL043C	+
YFL051C	YFL051C	+
YFR012w-A	YFR012w-A	+
YFR016C	YFR016C	+
YFR018C	YFR018C	+
YFR020W	YFR020W	+
YFR035C	YFR035C	+
YFT2	YDR319C	+
YGL007c-A	YGL007c-A	+
YGL010W	YGL010W	+
YGL036W	YGL036W	+
YGL041C	YGL041C	+
YGL081W	YGL081W	+
YGL082W	YGL082W	+
YGL088W	YGL088W	+
YGL117W	YGL117W	+
YGL138C	YGL138C	+
YGL152C	YGL152C	+
YGL159W	YGL159W	+
YGL165C	YGL165C	+
YGL168W	YGL168W	+
YGL176C	YGL176C	+
YGL177W	YGL177W	+
YGL199C	YGL199C	+
YGL214W	YGL214W	+
YGL217C	YGL217C	+
YGL230C	YGL230C	+
YGL235W	YGL235W	+
YGL242C	YGL242C	+
YGL262W	YGL262W	+
YGR011W	YGR011W	+
YGR015C	YGR015C	+
YGR016W	YGR016W	+
YGR017W	YGR017W	+
YGR018C	YGR018C	+
YGR025W	YGR025W	+
YGR026W	YGR026W	+
YGR039W	YGR039W	+
YGR042W	YGR042W	+
YGR053C	YGR053C	+
YGR066C	YGR066C	+
YGR067C	YGR067C	+
YGR069W	YGR069W	+
YGR079W	YGR079W	+
YGR107W	YGR107W	+
YGR111W	YGR111W	+
YGR121w-A	YGR121w-A	+
YGR125W	YGR125W	+
YGR137W	YGR137W	+
YGR139W	YGR139W	+
YGR149W	YGR149W	+
YGR151C	YGR151C	+
YGR160W	YGR160W	+
YGR174w-A	YGR174w-A	+
YGR176W	YGR176W	+
YGR204c-A	YGR204c-A	+
YGR226C	YGR226C	+
YGR259C	YGR259C	+
YGR290W	YGR290W	+
YGR291C	YGR291C	+
YHL005C	YHL005C	+
YHR049C-A	YHR049C-A	+
YHR086w-A	YHR086w-A	+
YHR095W	YHR095W	+
YHR125W	YHR125W	+
YHR126C	YHR126C	+
YHR130C	YHR130C	+
YHR139C-A	YHR139C-A	+
YHR140W	YHR140W	+
YHR177W	YHR177W	+
YHR182W	YHR182W	+
YHR210C	YHR210C	+
YIL001W	YIL001W	+
YIL002w-A	YIL002w-A	+
YIL012W	YIL012W	+
YIL015C-A	YIL015C-A	+
YIL025C	YIL025C	+
YIL029C	YIL029C	+
YIL046w-A	YIL046w-A	+
YIL058W	YIL058W	+
YIL092W	YIL092W	+
YIL100W	YIL100W	+
YIL102C	YIL102C	+
YIL134c-A	YIL134c-A	+
[truncated: 634 more rows]
